# Supplementary material for: Investigation on Species Authenticity for Herbal Products of Celastrus Orbiculatus and Tripterygum Wilfordii from Markets Using ITS2 Barcoding
Source: Molecules. 2018 Apr 21;23(4):967. doi: 10.3390/molecules23040967 (PMC6017776; doi:10.3390/molecules23040967)
Supplement: Supplementary file 1 [file molecules-23-00967-s001.zip]

Archive with 23 entries (20 files):
- supplementary mateiral/
- supplementary mateiral/.DS_Store
- __MACOSX/
- __MACOSX/supplementary mateiral/
- __MACOSX/supplementary mateiral/._.DS_Store
- supplementary mateiral/Supplementary Table S1.doc
- __MACOSX/supplementary mateiral/._Supplementary Table S1.doc
- supplementary mateiral/Supplementary Table S2.doc
- __MACOSX/supplementary mateiral/._Supplementary Table S2.doc
- supplementary mateiral/Supplementary Figure S2.tif
- __MACOSX/supplementary mateiral/._Supplementary Figure S2.tif
- supplementary mateiral/Supplementary Figure S3.tif
- __MACOSX/supplementary mateiral/._Supplementary Figure S3.tif
- supplementary mateiral/Supplementary Figure S4.tif
- __MACOSX/supplementary mateiral/._Supplementary Figure S4.tif
- supplementary mateiral/Supplementary Figure S5.tif
- __MACOSX/supplementary mateiral/._Supplementary Figure S5.tif
- supplementary mateiral/~$pplement Table S3.doc
- __MACOSX/supplementary mateiral/._~$pplement Table S3.doc
- supplementary mateiral/~$pplementary Table S2.doc
- __MACOSX/supplementary mateiral/._~$pplementary Table S2.doc
- supplementary mateiral/Supplementary Figure S1.png
- __MACOSX/supplementary mateiral/._Supplementary Figure S1.png
